# Supplementary material for: Anti-Inflammatory and Protective Effects of Water Extract and Bioferment from Sambucus nigra Fruit in LPS-Induced Human Skin Fibroblasts
Source: Int J Mol Sci. 2023 Jun 17;24(12):10286. doi: 10.3390/ijms241210286 (PMC10299406; doi:10.3390/ijms241210286)
Supplement: Supplementary file 1 [file ijms-24-10286-s001.zip]

Archive with 1 entries (1 files):
- ijms-2454239-supplementary.pdf
